# Supplementary material for: Amine-Functionalized Porous Copolymeric Microspheres for Efficient Chromium(VI) Removal: Synthesis and Characterization
Source: Materials (Basel). 2026 May 13;19(10):2036. doi: 10.3390/ma19102036 (PMC13208387; doi:10.3390/ma19102036)
Supplement: Supplementary file 1 [file materials-19-02036-s001.zip]

Archive with 1 entries (1 files):
- materials-4259426-supplementary.pdf
